# Supplementary material for: RNA G-Quadruplex within the 5′-UTR of FEN1 Regulates mRNA Stability under Oxidative Stress
Source: Antioxidants (Basel). 2023 Jan 26;12(2):276. doi: 10.3390/antiox12020276 (PMC9952066; doi:10.3390/antiox12020276)
Supplement: Supplementary file 1 [file antioxidants-12-00276-s001.zip]

Archive with 1 entries (1 files):
- antioxidants-2112544-supplementary.pdf
